# Supplementary material for: First Vibrational Fingerprint of Parietaria judaica Protein via Surface-Enhanced Raman Spectroscopy
Source: Biosensors (Basel). 2025 Mar 13;15(3):182. doi: 10.3390/bios15030182 (PMC11940344; doi:10.3390/bios15030182)
Supplement: Supplementary file 1 [file biosensors-15-00182-s001.zip]

Archive with 1 entries (1 files):
- biosensors-3474785-supplementary.pdf
